# Supplementary material for: Extracellular Vesicles Delivered a Functional ARG1 Enzyme and Restored Its Activity in a Mouse Model of ARG1-D Resulting in Improved Lifespan
Source: Int J Mol Sci. 2026 Apr 24;27(9):3785. doi: 10.3390/ijms27093785 (PMC13164535; doi:10.3390/ijms27093785)
Supplement: Supplementary file 1 [file ijms-27-03785-s001.zip]

Archive with 1 entries (1 files):
- ijms-4265372-supplementary.pdf
